# Supplementary material for: The Genetic Architecture of a Congenital Heart Defect Is Related to Its Fitness Cost
Source: Genes (Basel). 2021 Aug 31;12(9):1368. doi: 10.3390/genes12091368 (PMC8467714; doi:10.3390/genes12091368)
Supplement: Supplementary file 1 [file genes-12-01368-s001.zip]

Archive with 1 entries (1 files):
- genes-1335808-Supplement.pdf
